# Supplementary material for: Generalizing hydrogel microparticles into a new class of bioinks for extrusion bioprinting
Source: Sci Adv. 2021 Oct 15;7(42):eabk3087. doi: 10.1126/sciadv.abk3087 (PMC8519565; doi:10.1126/sciadv.abk3087)
Supplement: Supplementary file 2 — Movies S1 and S2 [file sciadv.abk3087_movies_s1_and_s2.zip]

Archive with 2 entries (2 files):
- sciadv.abk3087_movie_s1.mov
- sciadv.abk3087_movie_s2.mov
